# Supplementary material for: Comparing optimized exoskeleton assistance of the hip, knee, and ankle in single and multi-joint configurations
Source: Wearable Technol. 2021 Nov 24;2:e16. doi: 10.1017/wtc.2021.14 (PMC10936256; doi:10.1017/wtc.2021.14)
Supplement: Supplementary file 1 [file wtcsup.zip]

Archive with 2 entries (2 files):
- S2631717621000141sup001.pdf
- S2631717621000141sup002.mp4
